# Supplementary material for: Encyonopsis indonesica sp. nov. (Bacillariophyceae, Cymbellales), a new diatom from the ancient lake Matano (Sulawesi, Indonesia)
Source: PhytoKeys. 2021 Mar 17;175:1–11. doi: 10.3897/phytokeys.175.61044 (PMC7990855; doi:10.3897/phytokeys.175.61044)
Supplement: XML Treatment for Encyonopsis indonesica [file phytokeys.175.61044-treatment1.xml]

<!DOCTYPE tp:taxon-treatment
  PUBLIC "-//TaxonX//DTD Taxonomic Treatment Publishing DTD v0 20100105//EN" "tax-treatment-NSO.dtd">
<tp:taxon-treatment xmlns:tp="http://www.plazi.org/taxpub"><tp:treatment-meta><kwd-group><label>Taxon classification</label><kwd><named-content xmlns:xlink="http://www.w3.org/1999/xlink" content-type="kingdom">Plantae</named-content></kwd><kwd><named-content xmlns:xlink="http://www.w3.org/1999/xlink" content-type="order">Cymbellales</named-content></kwd><kwd><named-content xmlns:xlink="http://www.w3.org/1999/xlink" content-type="family">Cymbellaceae</named-content></kwd></kwd-group><mixed-citation publication-type="journal"><person-group><name><surname>Kapustin</surname><given-names>Dmitry A.</given-names></name><name><surname>Glushchenko</surname><given-names>Anton M.</given-names></name><name><surname>Kociolek</surname><given-names>John P.</given-names></name><name><surname>Kulikovskiy</surname><given-names>Maxim S.</given-names></name></person-group><article-title><italic><tp:taxon-name><tp:taxon-name-part taxon-name-part-type="genus" reg="Encyonopsis">Encyonopsis</tp:taxon-name-part> <tp:taxon-name-part taxon-name-part-type="species" reg="indonesica">indonesica</tp:taxon-name-part></tp:taxon-name></italic> sp. nov. (<tp:taxon-name><tp:taxon-name-part taxon-name-part-type="class">Bacillariophyceae</tp:taxon-name-part></tp:taxon-name>, <tp:taxon-name><tp:taxon-name-part taxon-name-part-type="order">Cymbellales</tp:taxon-name-part></tp:taxon-name>), a new diatom from the ancient lake Matano (Sulawesi, Indonesia)</article-title><source>PhytoKeys</source><day>17</day><month>3</month><year>2021</year><volume>175</volume><fpage>1</fpage><lpage>11</lpage><pub-id pub-id-type="doi">10.3897/phytokeys.175.61044</pub-id></mixed-citation></tp:treatment-meta><tp:nomenclature><tp:taxon-name><object-id xmlns:xlink="http://www.w3.org/1999/xlink" content-type="arpha" xlink:type="simple">980C107F-B179-5BD3-8CAF-CCC821C99AB4</object-id>
                <tp:taxon-name-part taxon-name-part-type="genus" reg="Encyonopsis">Encyonopsis</tp:taxon-name-part>
                <tp:taxon-name-part taxon-name-part-type="species" reg="indonesica">indonesica</tp:taxon-name-part>
              </tp:taxon-name><tp:taxon-authority>Kapustin, Kulikovskiy &amp; Kociolek</tp:taxon-authority><tp:taxon-status xmlns:xlink="http://www.w3.org/1999/xlink" xlink:type="simple">sp. nov.</tp:taxon-status><xref ref-type="fig" rid="F1">Figs 1</xref><xref ref-type="fig" rid="F2">, 2</xref><xref ref-type="fig" rid="F3">, 3</xref><xref ref-type="fig" rid="F4">, 4</xref></tp:nomenclature><tp:treatment-sec sec-type="Holotype" id="SECID0EFMAC"><title>Holotype</title><p>(here designated): MHA 01105. Fig. <xref ref-type="fig" rid="F1">1B</xref> illustrates the holotype.</p></tp:treatment-sec><tp:treatment-sec sec-type="type locality" id="SECID0EPMAC"><title>Type locality.</title><p>Indonesia, Island of Sulawesi, Lake Matano, <named-content xmlns:xlink="http://www.w3.org/1999/xlink" content-type="dwc:verbatimCoordinates" xlink:type="simple"><named-content content-type="geo-json" specific-use="{&#34;type&#34;:&#34;Point&#34;,&#34;coordinates&#34;:[121.261833,-2.473883]}" id="NCID0EYMAC" xlink:type="simple">02°28.433'S, 121°15.710'E</named-content></named-content>, <italic>leg.</italic> I.I. Ivanov, 14.XI.2010.</p></tp:treatment-sec><tp:treatment-sec sec-type="etymology" id="SECID0E6MAC"><title>Etymology.</title><p>The specific epithet refers to the type locality from Indonesia.</p></tp:treatment-sec><tp:treatment-sec sec-type="description" id="SECID0EENAC"><title>Description.</title><p><bold><abbrev xmlns:xlink="http://www.w3.org/1999/xlink" xlink:title="Light microscopic" id="ABBRID0ELNAC" xlink:type="simple">LM</abbrev> (Fig. <xref ref-type="fig" rid="F1">1A–J</xref>).</bold> Valves dorsi-ventral, semi-lanceolate, with a slightly convex dorsal margin and a nearly straight ventral margin. Apices slightly protracted, cuneate to slightly rostrate. Axial area very narrow, following the course of the raphe and central area not expressed. Raphe undulate. Striae indistinct in <abbrev xmlns:xlink="http://www.w3.org/1999/xlink" xlink:title="Light microscopic" id="ABBRID0EUNAC" xlink:type="simple">LM</abbrev>. Length 17–29 µm (21.9 ± 3.3; n = 16), breadth 3–4 µm (3.4 ± 0.3; n = 16), length/width ratio 5.7–7.4 (6.5 ± 0.6; n = 16).</p><fig id="F1" position="float" orientation="portrait"><object-id xmlns:xlink="http://www.w3.org/1999/xlink" content-type="doi" xlink:type="simple">10.3897/phytokeys.175.61044.figure1</object-id><object-id xmlns:xlink="http://www.w3.org/1999/xlink" content-type="arpha" xlink:type="simple">BC5D5D0D-9625-544B-8D2B-0CFF89FAB11A</object-id><label>Figure 1.</label><caption><p><bold>A–J</bold><italic><tp:taxon-name><tp:taxon-name-part taxon-name-part-type="genus" reg="Encyonopsis">Encyonopsis</tp:taxon-name-part> <tp:taxon-name-part taxon-name-part-type="species" reg="indonesica">indonesica</tp:taxon-name-part></tp:taxon-name></italic> sp. nov. (<abbrev xmlns:xlink="http://www.w3.org/1999/xlink" xlink:title="Light microscopic" id="ABBRID0ENOAC" xlink:type="simple">LM</abbrev>). Size diminution series showing variation in valve outline <bold>B</bold> holotype specimen. Scale bar: 10 μm.</p></caption><graphic xmlns:xlink="http://www.w3.org/1999/xlink" xlink:href="phytokeys-175-001-g001.jpg" position="float" orientation="portrait" xlink:type="simple" id="oo_521226.jpg"><uri content-type="original_file" xlink:type="simple">https://binary.pensoft.net/fig/521226</uri></graphic></fig><p><bold><abbrev xmlns:xlink="http://www.w3.org/1999/xlink" xlink:title="scanning electron microscopy" id="ABBRID0E2OAC" xlink:type="simple">SEM</abbrev> (Figs <xref ref-type="fig" rid="F2">2</xref>–<xref ref-type="fig" rid="F4">4</xref>).</bold> External valve face occasionally covered with siliceous verrucae and numerous siliceous ribs of different lengths mostly aligned along the apical axis (Fig. <xref ref-type="fig" rid="F2">2A–F</xref>). Valve face delineated from the mantle by a thickened marginal ridge. Raphe distinctly undulate, with the proximal raphe ends deflected slightly towards the dorsal margin and the distal ends hooked strongly to the ventral side (Fig. <xref ref-type="fig" rid="F3">3E, F</xref>). Raised sterna border the raphe branches. Striae almost parallel at the valve center becoming weakly radiate towards the apices, 34–36 in 10 µm. Striae composed of 2–4 areolae on the ventral side and 5–6 areolae on the dorsal side. Areolae rounded and unoccluded, being occasionally slightly smaller near the valve margins, 50 in 10 µm. Internally, areolae rounded or transapically elongated located in a shallow groove. Internal proximal raphe ends obscured; distal raphe ends terminate in well-developed helictoglossae (Fig. <xref ref-type="fig" rid="F4">4A–E</xref>). A thin, plate-like silica thickening present between helictoglossa and apices (Fig. <xref ref-type="fig" rid="F4">4F, G</xref>).</p><fig id="F2" position="float" orientation="portrait"><object-id xmlns:xlink="http://www.w3.org/1999/xlink" content-type="doi" xlink:type="simple">10.3897/phytokeys.175.61044.figure2</object-id><object-id xmlns:xlink="http://www.w3.org/1999/xlink" content-type="arpha" xlink:type="simple">775FA9C4-6B6B-5FD1-A1BC-318707342A6E</object-id><label>Figure 2.</label><caption><p><bold>A–F</bold><italic><tp:taxon-name><tp:taxon-name-part taxon-name-part-type="genus" reg="Encyonopsis">Encyonopsis</tp:taxon-name-part> <tp:taxon-name-part taxon-name-part-type="species" reg="indonesica">indonesica</tp:taxon-name-part></tp:taxon-name></italic> sp. nov. (<abbrev xmlns:xlink="http://www.w3.org/1999/xlink" xlink:title="scanning electron microscopy" id="ABBRID0EOAAE" xlink:type="simple">SEM</abbrev>). External view <bold>A–D</bold> whole valves showing morphological variability in external ornamentation <bold>E, F</bold> central area with dorsally deflected proximal raphe ends. Note the thickened marginal ridge, longitudinal ribs and verrucae on the valve surface. Scale bars: 2 µm (<bold>A, D</bold>), 2.5 µm (<bold>B, C</bold>), 1 µm (<bold>E, F</bold>).</p></caption><graphic xmlns:xlink="http://www.w3.org/1999/xlink" xlink:href="phytokeys-175-001-g002.jpg" position="float" orientation="portrait" xlink:type="simple" id="oo_521227.jpg"><uri content-type="original_file" xlink:type="simple">https://binary.pensoft.net/fig/521227</uri></graphic></fig><fig id="F3" position="float" orientation="portrait"><object-id xmlns:xlink="http://www.w3.org/1999/xlink" content-type="doi" xlink:type="simple">10.3897/phytokeys.175.61044.figure3</object-id><object-id xmlns:xlink="http://www.w3.org/1999/xlink" content-type="arpha" xlink:type="simple">6DD3B965-4A3D-5238-BE4C-48533D127941</object-id><label>Figure 3.</label><caption><p><bold>A–F</bold><italic><tp:taxon-name><tp:taxon-name-part taxon-name-part-type="genus" reg="Encyonopsis">Encyonopsis</tp:taxon-name-part> <tp:taxon-name-part taxon-name-part-type="species" reg="indonesica">indonesica</tp:taxon-name-part></tp:taxon-name></italic> sp. nov. (<abbrev xmlns:xlink="http://www.w3.org/1999/xlink" xlink:title="scanning electron microscopy" id="ABBRID0EWBAE" xlink:type="simple">SEM</abbrev>). External view <bold>A</bold> central area <bold>B, C</bold> valve ends. Note a hyaline area along the raised sternum <bold>D</bold> a part of a raphe with transapical ribs on the valve surface <bold>E, F</bold> valve ends with strongly hooked distal raphe fissures. Scale bars: 1 µm (<bold>A, C, D, E</bold>), 2 µm (<bold>B</bold>), 0.5 µm (<bold>F</bold>).</p></caption><graphic xmlns:xlink="http://www.w3.org/1999/xlink" xlink:href="phytokeys-175-001-g003.jpg" position="float" orientation="portrait" xlink:type="simple" id="oo_521228.jpg"><uri content-type="original_file" xlink:type="simple">https://binary.pensoft.net/fig/521228</uri></graphic></fig><fig id="F4" position="float" orientation="portrait"><object-id xmlns:xlink="http://www.w3.org/1999/xlink" content-type="doi" xlink:type="simple">10.3897/phytokeys.175.61044.figure4</object-id><object-id xmlns:xlink="http://www.w3.org/1999/xlink" content-type="arpha" xlink:type="simple">DDE9785E-3485-56CD-A623-DB8E17D66B0D</object-id><label>Figure 4.</label><caption><p><bold>A–G</bold><italic><tp:taxon-name><tp:taxon-name-part taxon-name-part-type="genus" reg="Encyonopsis">Encyonopsis</tp:taxon-name-part> <tp:taxon-name-part taxon-name-part-type="species" reg="indonesica">indonesica</tp:taxon-name-part></tp:taxon-name></italic> sp. nov. (<abbrev xmlns:xlink="http://www.w3.org/1999/xlink" xlink:title="scanning electron microscopy" id="ABBRID0ECDAE" xlink:type="simple">SEM</abbrev>). Internal view <bold>A–C</bold> whole valve <bold>D, E</bold> central area with rounded or elongated areolae located in a transapically elongated grooves <bold>F, G</bold> valve ends with typical helictoglossa. Note a thin, plate-like silica thickening present between helictoglossa and apex. Scale bars: 2 µm (<bold>A, C</bold>), 2.5 µm (<bold>B</bold>), 1 µm (<bold>D, E</bold>), 0.5 µm (<bold>F, G</bold>).</p></caption><graphic xmlns:xlink="http://www.w3.org/1999/xlink" xlink:href="phytokeys-175-001-g004.jpg" position="float" orientation="portrait" xlink:type="simple" id="oo_521229.jpg"><uri content-type="original_file" xlink:type="simple">https://binary.pensoft.net/fig/521229</uri></graphic></fig></tp:treatment-sec></tp:taxon-treatment>
